# Supplementary material for: Impact of in vitro driven expression signatures of CD133 stem cell marker and tumor stroma on clinical outcomes in gastric cancers
Source: BMC Cancer. 2019 Feb 4;19:119. doi: 10.1186/s12885-019-5332-y (PMC6360664; doi:10.1186/s12885-019-5332-y)
Supplement: Supplementary file 2 — Table S1. Differentially expressed genes in CD133 + −vs.-CD133- gastric cancer cell lines. A total of 177 and 129 up- and down-regulated genes (SNR > 1.0 and SNR < − 1.0, respectively) in CD133+ cells compared to CD133- cells are listed with gene symbol and SNR. Type indicates whether the genes are up- or down-regulated in CD133_ cells. Additional information including the RefSeq ID, chromosome and gene descriptions are also shown. Table S2. Primers sequence of reverse transcription polymerase chain reaction. Primers of up-regulated CDC2 gene and down-regulated ARG1 genes in CD133+ cells are listed. Table S3. GO categories enriched with CD133 signature genes. The GO terms substantially enriched (P < 0.01; Fisher’s exact test) are listed for their categories (whether enriched in CD133+ up- or down-regulated genes). The number of genes in GO terms are Gene Size and the overlapping CD133 signature genes are DEG. Significance from Fisher’s exact test is P value. Table S4. Correlation of CD133 signature and clinicopathological features in GC. A total of 34 features were evaluated with CD133 signature as available in TCGA consortium. The types of statistical tests, significance level and the classes used for the tests are listed. Table S5. CIS signature. 36 genes were selected as those appeared at least twice in three CD133/stemness-related signatures. (XLSX 45 kb) [file 12885_2019_5332_MOESM2_ESM.xlsx]

## Sheet: TableS1
Table S1. Differentially expressed genes in CD133+-vs.-CD133- gastric cancer cell lines. A total of 177 and 129 up- and down-regulated genes (SNR>1.0 and SNR<-1.0, respectively) in CD133+ cells compared to CD133- cells are listed with gene symbol and SNR. Type indicates whether the genes are up- or down-regulated in CD133_ cells. Additional information including the RefSeq ID, chromosome and gene…
Symbol	SNR	Type	RefSeq	Chromosome	Description
CDC2	2.91245	up	NM_001786.2	10	Homo sapiens cell division cycle 2, G1 to S and G2 to M (CDC2), transcript variant 1, mRNA.
SGOL1	2.38003	up	NM_138484.2	3	Homo sapiens shugoshin-like 1 (S. pombe) (SGOL1), transcript variant C2, mRNA.
TCHP	2.13445	up	NM_032300.2	12	Homo sapiens trichoplein, keratin filament binding (TCHP), mRNA.
TOP2A	2.12591	up	NM_001067.2	17	Homo sapiens topoisomerase (DNA) II alpha 170kDa (TOP2A), mRNA.
CENPK	1.85304	up	NM_022145.3	5	Homo sapiens centromere protein K (CENPK), mRNA.
PAQR3	1.85256	up	NM_001040202.1	4	Homo sapiens progestin and adipoQ receptor family member III (PAQR3), mRNA.
HMMR	1.81395	up	NM_012485.1	5	Homo sapiens hyaluronan-mediated motility receptor (RHAMM) (HMMR), transcript variant 2, mRNA.
LIN54	1.75904	up	NM_194282.1	4	Homo sapiens lin-54 homolog (C. elegans) (LIN54), mRNA.
DCK	1.75477	up	NM_000788.1	4	Homo sapiens deoxycytidine kinase (DCK), mRNA.
ALG8	1.71948	up	NM_024079.4	11	Homo sapiens asparagine-linked glycosylation 8, alpha-1,3-glucosyltransferase homolog (S. cerevisiae) (ALG8), transcript variant 1, mRNA.
SEPSECS	1.68086	up	NM_016955.1	4	Homo sapiens Sep (O-phosphoserine) tRNA:Sec (selenocysteine) tRNA synthase (SEPSECS), transcript variant 1, mRNA.
LOC642341	1.653	up	XM_930714.1	22	PREDICTED: Homo sapiens hypothetical LOC642341 (LOC642341), mRNA.
BUB3	1.64717	up	NM_004725.2	10	Homo sapiens BUB3 budding uninhibited by benzimidazoles 3 homolog (yeast) (BUB3), transcript variant 1, mRNA.
KNTC1	1.56073	up	NM_014708.3	12	Homo sapiens kinetochore associated 1 (KNTC1), mRNA.
MGC40489	1.55154	up	XR_016048.1	17	PREDICTED: Homo sapiens hypothetical protein MGC40489 (MGC40489), misc RNA.
LOC100132861	1.53937	up	XM_001716443.1	4	PREDICTED: Homo sapiens hypothetical protein LOC100132861 (LOC100132861), mRNA.
RFC5	1.52962	up	NM_007370.3	12	Homo sapiens replication factor C (activator 1) 5, 36.5kDa (RFC5), transcript variant 1, mRNA.
CR1L	1.49986	up	NM_175710.1	1	Homo sapiens complement component (3b/4b) receptor 1-like (CR1L), mRNA.
PPT1	1.49299	up	NM_000310.2	1	Homo sapiens palmitoyl-protein thioesterase 1 (ceroid-lipofuscinosis, neuronal 1, infantile) (PPT1), mRNA.
ACTL6A	1.4859	up	NM_177989.2	3	Homo sapiens actin-like 6A (ACTL6A), transcript variant 2, mRNA.
BTG3	1.47135	up	NM_006806.3	21	Homo sapiens BTG family, member 3 (BTG3), mRNA.
CCNG2	1.46868	up	NM_004354.1	4	Homo sapiens cyclin G2 (CCNG2), mRNA.
FBXO4	1.45791	up	NM_012176.2	5	Homo sapiens F-box protein 4 (FBXO4), transcript variant 1, mRNA.
PIGH	1.45598	up	NM_004569.3	14	Homo sapiens phosphatidylinositol glycan anchor biosynthesis, class H (PIGH), mRNA.
LOC440978	1.45388	up	XM_496659.2	3	PREDICTED: Homo sapiens similar to alpha 3 type VI collagen isoform 1 precursor (LOC440978), mRNA.
LOC647302	1.44524	up	XR_019555.1	0	PREDICTED: Homo sapiens misc_RNA (LOC647302), miscRNA.
LOC391045	1.43636	up	XM_372780.3	1	PREDICTED: Homo sapiens similar to Solute carrier family 2, facilitated glucose transporter member 3 (Glucose transporter type 3, brain) (LOC391045), mRNA.
LOC100127918	1.42455	up	XR_038502.1	0	PREDICTED: Homo sapiens misc_RNA (LOC100127918), miscRNA.
LOC644363	1.4226	up	XR_016912.2	8	PREDICTED: Homo sapiens misc_RNA (LOC644363), miscRNA.
LOC646906	1.42067	up	XM_929868.1	19	PREDICTED: Homo sapiens similar to Zinc finger protein 254 (Bone marrow zinc finger 5) (BMZF-5) (Hematopoietic cell derived zinc finger protein 1) (HD-ZNF1) (LOC646906), mRNA.
PROM1	1.39911	up	NM_006017.1	4	Homo sapiens prominin 1 (PROM1), mRNA.
USO1	1.38058	up	NM_003715.2	4	Homo sapiens USO1 homolog, vesicle docking protein (yeast) (USO1), mRNA.
LOC100133510	1.37816	up	XM_001719616.1	0	PREDICTED: Homo sapiens similar to nucleoporin (LOC100133510), mRNA.
WRB	1.37718	up	NM_004627.2	21	Homo sapiens tryptophan rich basic protein (WRB), mRNA.
LOC648057	1.3729	up	XM_937107.1	0	PREDICTED: Homo sapiens similar to Guanine nucleotide-binding protein G(s), alpha subunit (Adenylate cyclase-stimulating G alpha protein) (G-alpha-8) (LOC648057), mRNA.
LSM3	1.37103	up	NM_014463.1	3	Homo sapiens LSM3 homolog, U6 small nuclear RNA associated (S. cerevisiae) (LSM3), mRNA.
DYRK3	1.37101	up	NM_001004023.1	1	Homo sapiens dual-specificity tyrosine-(Y)-phosphorylation regulated kinase 3 (DYRK3), transcript variant 2, mRNA.
PRKRIR	1.35702	up	NM_004705.2	11	Homo sapiens protein-kinase, interferon-inducible double stranded RNA dependent inhibitor, repressor of (P58 repressor) (PRKRIR), mRNA.
HAPLN1	1.3403	up	NM_001884.2	5	Homo sapiens hyaluronan and proteoglycan link protein 1 (HAPLN1), mRNA.
WBP11	1.32873	up	NM_016312.2	12	Homo sapiens WW domain binding protein 11 (WBP11), mRNA.
LAX1	1.32512	up	NM_017773.2	1	Homo sapiens lymphocyte transmembrane adaptor 1 (LAX1), mRNA.
OSGEPL1	1.31904	up	NM_022353.1	2	Homo sapiens O-sialoglycoprotein endopeptidase-like 1 (OSGEPL1), mRNA.
LOC100130187	1.31009	up	XM_001723171.1	0	PREDICTED: Homo sapiens hypothetical protein LOC100130187 (LOC100130187), mRNA.
LOC731670	1.30151	up	XM_001130403.1	0	PREDICTED: Homo sapiens hypothetical protein LOC731670 (LOC731670), mRNA.
OR52E2	1.30093	up	NM_001005164.1	11	Homo sapiens olfactory receptor, family 52, subfamily E, member 2 (OR52E2), mRNA.
SRP9	1.2952	up	NM_003133.1	1	Homo sapiens signal recognition particle 9kDa (SRP9), mRNA.
LOC647570	1.28177	up	XM_942892.1	0	PREDICTED: Homo sapiens hypothetical protein LOC647570 (LOC647570), mRNA.
HSDL2	1.28061	up	NM_032303.3	9	Homo sapiens hydroxysteroid dehydrogenase like 2 (HSDL2), mRNA.
OR13C3	1.26588	up	NM_001001961.1	9	Homo sapiens olfactory receptor, family 13, subfamily C, member 3 (OR13C3), mRNA.
LOC100134303	1.26567	up	XM_001720684.1	0	PREDICTED: Homo sapiens similar to patatin-like phospholipase domain containing 2 (LOC100134303), partial mRNA.
TUBB1	1.26463	up	NM_030773.2	20	Homo sapiens tubulin, beta 1 (TUBB1), mRNA.
PHAX	1.25748	up	NM_032177.2	5	Homo sapiens phosphorylated adaptor for RNA export (PHAX), mRNA.
CKAP2	1.24724	up	NM_001098525.1	13	Homo sapiens cytoskeleton associated protein 2 (CKAP2), transcript variant 2, mRNA.
PCYT1B	1.24418	up	NM_004845.3	X	Homo sapiens phosphate cytidylyltransferase 1, choline, beta (PCYT1B), mRNA.
SNRPD1	1.24082	up	NM_006938.2	18	Homo sapiens small nuclear ribonucleoprotein D1 polypeptide 16kDa (SNRPD1), mRNA.
LOC442406	1.23501	up	XM_939165.1	0	PREDICTED: Homo sapiens similar to Keratin, type I cytoskeletal 18 (Cytokeratin-18) (CK-18) (Keratin-18) (K18) (LOC442406), mRNA.
LRRC50	1.23491	up	NM_178452.3	16	Homo sapiens leucine rich repeat containing 50 (LRRC50), mRNA.
NEBL	1.22116	up	NM_213569.1	10	Homo sapiens nebulette (NEBL), transcript variant 2, mRNA.
KIAA0101	1.21995	up	NM_001029989.1	15	Homo sapiens KIAA0101 (KIAA0101), transcript variant 2, mRNA.
MGC45491	1.21991	up	NM_153246.2	6	Homo sapiens hypothetical protein MGC45491 (MGC45491), mRNA.
LOC100129285	1.21726	up	XM_001725832.1	0	PREDICTED: Homo sapiens hypothetical protein LOC100129285 (LOC100129285), mRNA.
IFNK	1.21491	up	NM_020124.2	9	Homo sapiens interferon, kappa (IFNK), mRNA.
LOC344165	1.21381	up	XM_292957.4	2	PREDICTED: Homo sapiens similar to anaphase promoting complex subunit 1 (LOC344165), mRNA.
IMPAD1	1.21293	up	NM_017813.2	8	Homo sapiens inositol monophosphatase domain containing 1 (IMPAD1), mRNA.
GRSF1	1.20101	up	NM_001098477.1	4	Homo sapiens G-rich RNA sequence binding factor 1 (GRSF1), transcript variant 2, mRNA.
LOC100129237	1.19282	up	XR_038101.1	0	PREDICTED: Homo sapiens misc_RNA (LOC100129237), miscRNA.
NEK2	1.19098	up	NM_002497.2	1	Homo sapiens NIMA (never in mitosis gene a)-related kinase 2 (NEK2), mRNA.
H2AFY2	1.18663	up	NM_018649.2	10	Homo sapiens H2A histone family, member Y2 (H2AFY2), mRNA.
LOC652553	1.18179	up	XM_942052.1	0	PREDICTED: Homo sapiens similar to SLIT-ROBO Rho GTPase-activating protein 2 (srGAP2) (Formin-binding protein 2) (LOC652553), mRNA.
MRAP2	1.1812	up	NM_138409.2	6	Homo sapiens melanocortin 2 receptor accessory protein 2 (MRAP2), mRNA.
C10orf61	1.1812	up	NM_001013840.1	10	Homo sapiens chromosome 10 open reading frame 61 (C10orf61), transcript variant 1, mRNA.
FLJ43860	1.17794	up	NM_207414.2	8	Homo sapiens FLJ43860 protein (FLJ43860), mRNA.
LOC643186	1.17789	up	XM_926555.1	21	PREDICTED: Homo sapiens hypothetical protein LOC643186 (LOC643186), mRNA.
PEG3	1.17558	up	NM_006210.1	19	Homo sapiens paternally expressed 3 (PEG3), mRNA.
GTF2H2B	1.17469	up	NM_001098729.1	5	Homo sapiens general transcription factor IIH, polypeptide 2B (GTF2H2B), mRNA.
LOC401845	1.17271	up	XM_377426.1	16	PREDICTED: Homo sapiens similar to Ig heavy chain V-II region SESS precursor (LOC401845), mRNA.
LOC647713	1.17001	up	XM_936773.1	0	PREDICTED: Homo sapiens similar to double homeobox, 4 (LOC647713), mRNA.
LOC100134172	1.16574	up	XM_001720504.1	0	PREDICTED: Homo sapiens hypothetical protein LOC100134172 (LOC100134172), mRNA.
LOC645478	1.16243	up	XM_932922.2	16	PREDICTED: Homo sapiens hypothetical LOC645478 (LOC645478), mRNA.
SMCR8	1.16121	up	NM_144775.2	17	Homo sapiens Smith-Magenis syndrome chromosome region, candidate 8 (SMCR8), mRNA.
LOC643356	1.16068	up	XM_926687.1	4	PREDICTED: Homo sapiens hypothetical protein LOC643356 (LOC643356), mRNA.
LOC346950	1.16004	up	XM_294473.2	8	PREDICTED: Homo sapiens similar to ribosomal protein L37 (LOC346950), mRNA.
LOC643308	1.15734	up	XR_018294.2	0	PREDICTED: Homo sapiens similar to hCG1810802 (LOC643308), mRNA.
MRPL39	1.1551	up	NM_017446.3	21	Homo sapiens mitochondrial ribosomal protein L39 (MRPL39), nuclear gene encoding mitochondrial protein, transcript variant 1, mRNA.
C5orf34	1.15129	up	NM_198566.1	5	Homo sapiens chromosome 5 open reading frame 34 (C5orf34), mRNA.
LOC391322	1.15123	up	XM_938538.1	0	PREDICTED: Homo sapiens similar to D-dopachrome tautomerase (Phenylpyruvate tautomerase II) (LOC391322), mRNA.
LOC441632	1.15106	up	XM_933775.1	12	PREDICTED: Homo sapiens similar to ribosomal protein L13a, transcript variant 3 (LOC441632), mRNA.
CCL4L1	1.14782	up	NM_001001435.2	17	Homo sapiens chemokine (C-C motif) ligand 4-like 1 (CCL4L1), mRNA.
PDE6A	1.14691	up	NM_000440.1	5	Homo sapiens phosphodiesterase 6A, cGMP-specific, rod, alpha (PDE6A), mRNA.
MELK	1.14627	up	NM_014791.2	9	Homo sapiens maternal embryonic leucine zipper kinase (MELK), mRNA.
NOVA1	1.14317	up	NM_002515.2	14	Homo sapiens neuro-oncological ventral antigen 1 (NOVA1), transcript variant 1, mRNA.
RPL23AP13	1.14252	up	NR_002229.1	2	Homo sapiens ribosomal protein L23a pseudogene 13 (RPL23AP13), non-coding RNA.
GSTM1L	1.14196	up	NR_003112.1	3	Homo sapiens glutathione S-transferase mu 1-like (GSTM1L), non-coding RNA.
FAM54A	1.1349	up	NM_001099286.1	6	Homo sapiens family with sequence similarity 54, member A (FAM54A), transcript variant 1, mRNA.
VDAC1	1.13408	up	NM_003374.1	5	Homo sapiens voltage-dependent anion channel 1 (VDAC1), mRNA.
DEPDC1	1.13015	up	NM_017779.3	1	Homo sapiens DEP domain containing 1 (DEPDC1), mRNA.
CDCA3	1.12796	up	NM_031299.3	12	Homo sapiens cell division cycle associated 3 (CDCA3), mRNA.
LOC728900	1.12607	up	XR_015890.2	17	PREDICTED: Homo sapiens misc_RNA (LOC728900), miscRNA.
ANKS6	1.12261	up	NM_173551.3	9	Homo sapiens ankyrin repeat and sterile alpha motif domain containing 6 (ANKS6), mRNA.
TMEM194A	1.1224	up	NM_015257.2	12	Homo sapiens transmembrane protein 194A (TMEM194A), transcript variant 2, mRNA.
PAEP	1.12206	up	NM_002571.2	9	Homo sapiens progestagen-associated endometrial protein (PAEP), transcript variant 2, mRNA.
LOC253724	1.11993	up	XM_942551.1	0	PREDICTED: Homo sapiens hypothetical LOC253724, transcript variant 3 (LOC253724), mRNA.
TSKS	1.10813	up	NM_021733.1	19	Homo sapiens testis-specific serine kinase substrate (TSKS), mRNA.
FLJ30594	1.10534	up	XR_041761.1	0	PREDICTED: Homo sapiens misc_RNA (FLJ30594), miscRNA.
SP140L	1.10506	up	NM_138402.4	2	Homo sapiens SP140 nuclear body protein-like (SP140L), mRNA.
CCNB1	1.09671	up	NM_031966.2	5	Homo sapiens cyclin B1 (CCNB1), mRNA.
ANAPC10	1.09645	up	NM_014885.3	4	Homo sapiens anaphase promoting complex subunit 10 (ANAPC10), mRNA.
RAD51AP1	1.09542	up	NM_006479.3	12	Homo sapiens RAD51 associated protein 1 (RAD51AP1), mRNA.
LOC650418	1.095	up	XM_939504.1	0	PREDICTED: Homo sapiens similar to SET domain and mariner transposase fusion gene (LOC650418), mRNA.
LOC643626	1.09498	up	XM_926928.1	20	PREDICTED: Homo sapiens similar to T-box 1 isoform C (LOC643626), mRNA.
LOC100128191	1.09492	up	XM_001718586.1	0	PREDICTED: Homo sapiens hypothetical protein LOC100128191 (LOC100128191), mRNA.
LOC646388	1.09436	up	XM_929311.1	11	PREDICTED: Homo sapiens similar to zinc finger, CCHC domain containing 9 (LOC646388), mRNA.
ZNF418	1.09372	up	NM_133460.1	19	Homo sapiens zinc finger protein 418 (ZNF418), mRNA.
SLC5A11	1.09191	up	NM_052944.2	16	Homo sapiens solute carrier family 5 (sodium/glucose cotransporter), member 11 (SLC5A11), mRNA.
KIF15	1.08926	up	NM_020242.1	3	Homo sapiens kinesin family member 15 (KIF15), mRNA.
LOC727983	1.08816	up	XR_039696.1	22	PREDICTED: Homo sapiens similar to nuclear pore membrane protein 121 (LOC727983), miscRNA.
ACTR3	1.08782	up	NM_005721.3	2	Homo sapiens ARP3 actin-related protein 3 homolog (yeast) (ACTR3), mRNA.
C2orf25	1.08548	up	NM_015702.1	2	Homo sapiens chromosome 2 open reading frame 25 (C2orf25), mRNA.
OR1K1	1.08284	up	NM_080859.1	9	Homo sapiens olfactory receptor, family 1, subfamily K, member 1 (OR1K1), mRNA.
OR52I1	1.08039	up	NM_001005169.1	11	Homo sapiens olfactory receptor, family 52, subfamily I, member 1 (OR52I1), mRNA.
CTDSPL2	1.07946	up	NM_016396.1	15	Homo sapiens CTD (carboxy-terminal domain, RNA polymerase II, polypeptide A) small phosphatase like 2 (CTDSPL2), mRNA.
GNL2	1.07553	up	NM_013285.1	1	Homo sapiens guanine nucleotide binding protein-like 2 (nucleolar) (GNL2), mRNA.
NUP107	1.07481	up	NM_020401.2	12	Homo sapiens nucleoporin 107kDa (NUP107), mRNA.
TIA1	1.07466	up	NM_022037.1	2	Homo sapiens TIA1 cytotoxic granule-associated RNA binding protein (TIA1), transcript variant 1, mRNA.
LOC646897	1.07455	up	XM_929859.1	15	PREDICTED: Homo sapiens hypothetical protein LOC646897 (LOC646897), mRNA.
LOC729355	1.07431	up	XM_001133686.1	16	PREDICTED: Homo sapiens similar to TP53TG3 protein, transcript variant 2 (LOC729355), mRNA.
ZNF354B	1.07422	up	NM_058230.1	5	Homo sapiens zinc finger protein 354B (ZNF354B), mRNA.
MLH1	1.07294	up	NM_000249.2	3	Homo sapiens mutL homolog 1, colon cancer, nonpolyposis type 2 (E. coli) (MLH1), mRNA.
LOC728850	1.06902	up	XR_015877.2	17	PREDICTED: Homo sapiens misc_RNA (LOC728850), miscRNA.
LOC649951	1.06812	up	XM_939029.1	0	PREDICTED: Homo sapiens hypothetical protein LOC649951 (LOC649951), mRNA.
CCDC19	1.0672	up	NM_012337.2	1	Homo sapiens coiled-coil domain containing 19 (CCDC19), mRNA.
KPNA2	1.06577	up	NM_002266.2	17	Homo sapiens karyopherin alpha 2 (RAG cohort 1, importin alpha 1) (KPNA2), mRNA. XM_001133262 XM_001133265 XM_001133267 XM_001133271
LOC147710	1.06255	up	XM_097278.8	19	PREDICTED: Homo sapiens hypothetical LOC147710 (LOC147710), mRNA.
PROK1	1.05792	up	NM_032414.2	1	Homo sapiens prokineticin 1 (PROK1), mRNA.
B3GNTL1	1.05685	up	NM_001009905.1	17	Homo sapiens UDP-GlcNAc:betaGal beta-1,3-N-acetylglucosaminyltransferase-like 1 (B3GNTL1), mRNA.
NSL1	1.05521	up	NM_001042549.1	1	Homo sapiens NSL1, MIND kinetochore complex component, homolog (S. cerevisiae) (NSL1), transcript variant 2, mRNA.
LOC653284	1.0551	up	XM_058997.9	19	PREDICTED: Homo sapiens similar to zinc finger protein 420, transcript variant 1 (LOC653284), mRNA.
LOC100130178	1.05176	up	XR_038380.1	0	PREDICTED: Homo sapiens misc_RNA (LOC100130178), miscRNA.
RPL12P6	1.05111	up	XR_016704.2	14	PREDICTED: Homo sapiens misc_RNA (RPL12P6), miscRNA.
LOC727773	1.05025	up	XM_001126273.1	2	PREDICTED: Homo sapiens similar to inhibitor of growth family, member 5, transcript variant 2 (LOC727773), mRNA.
DEK	1.04902	up	NM_003472.2	6	Homo sapiens DEK oncogene (DNA binding) (DEK), mRNA.
UBLCP1	1.04884	up	NM_145049.1	5	Homo sapiens ubiquitin-like domain containing CTD phosphatase 1 (UBLCP1), mRNA.
COPS3	1.0477	up	NM_003653.2	17	Homo sapiens COP9 constitutive photomorphogenic homolog subunit 3 (Arabidopsis) (COPS3), mRNA.
LOC201725	1.04747	up	NM_001008393.1	4	Homo sapiens hypothetical protein LOC201725 (LOC201725), mRNA.
LOC651465	1.04554	up	XM_944690.1	0	PREDICTED: Homo sapiens hypothetical protein LOC651465 (LOC651465), mRNA.
LOC644491	1.04386	up	XM_927618.1	4	PREDICTED: Homo sapiens similar to NMDA receptor regulated 2 isoform a (LOC644491), mRNA.
PAQR6	1.04185	up	NM_024897.2	1	Homo sapiens progestin and adipoQ receptor family member VI (PAQR6), transcript variant 1, mRNA.
FLJ90036	1.0406	up	NM_153691.4	4	Homo sapiens hypothetical protein FLJ90036 (FLJ90036), mRNA.
MIR1265	1.03886	up	NR_031668.1	0	Homo sapiens microRNA 1265 (MIR1265), microRNA.
LOC646011	1.03688	up	XM_928974.1	4	PREDICTED: Homo sapiens hypothetical protein LOC646011 (LOC646011), mRNA.
MED31	1.03619	up	NM_016060.2	17	Homo sapiens mediator complex subunit 31 (MED31), mRNA.
MDH1	1.03559	up	NM_005917.2	2	Homo sapiens malate dehydrogenase 1, NAD (soluble) (MDH1), mRNA.
C5orf37	1.03538	up	NM_152408.1	5	Homo sapiens chromosome 5 open reading frame 37 (C5orf37), mRNA.
LOC100129712	1.03478	up	XR_038398.1	8	PREDICTED: Homo sapiens misc_RNA (LOC100129712), miscRNA.
C18orf54	1.03365	up	NM_173529.3	18	Homo sapiens chromosome 18 open reading frame 54 (C18orf54), mRNA.
LOC649383	1.0306	up	XM_938454.1	0	PREDICTED: Homo sapiens hypothetical protein LOC649383 (LOC649383), mRNA.
OIP5	1.02992	up	NM_007280.1	15	Homo sapiens Opa interacting protein 5 (OIP5), mRNA.
LOC389857	1.02911	up	XM_938184.2	0	PREDICTED: Homo sapiens hypothetical protein (LOC389857), mRNA.
LOC650407	1.02841	up	XM_944179.1	0	PREDICTED: Homo sapiens hypothetical protein LOC650407 (LOC650407), mRNA.
ARHGAP11A	1.02762	up	NM_199357.1	15	Homo sapiens Rho GTPase activating protein 11A (ARHGAP11A), transcript variant 2, mRNA.
PCGF5	1.02704	up	NM_032373.3	10	Homo sapiens polycomb group ring finger 5 (PCGF5), mRNA.
MATR3	1.02452	up	NM_018834.4	5	Homo sapiens matrin 3 (MATR3), transcript variant 2, mRNA.
C22orf23	1.02272	up	NM_032561.2	22	Homo sapiens chromosome 22 open reading frame 23 (C22orf23), mRNA.
C14orf142	1.01981	up	NM_032490.4	14	Homo sapiens chromosome 14 open reading frame 142 (C14orf142), mRNA.
LOC643376	1.01783	up	XR_041749.1	0	PREDICTED: Homo sapiens misc_RNA (LOC643376), miscRNA.
NEDD1	1.01598	up	NM_152905.2	12	Homo sapiens neural precursor cell expressed, developmentally down-regulated 1 (NEDD1), mRNA.
FAM76A	1.01566	up	NM_152660.1	1	Homo sapiens family with sequence similarity 76, member A (FAM76A), mRNA.
LOC100128265	1.01557	up	XM_001721649.1	0	PREDICTED: Homo sapiens hypothetical protein LOC100128265 (LOC100128265), mRNA.
LOC729759	1.01526	up	XM_001133865.1	1	PREDICTED: Homo sapiens similar to Olfactory receptor 4F3 (LOC729759), mRNA.
OR8U1	1.01356	up	NM_001005204.1	11	Homo sapiens olfactory receptor, family 8, subfamily U, member 1 (OR8U1), mRNA.
USP26	1.00797	up	NM_031907.1	X	Homo sapiens ubiquitin specific peptidase 26 (USP26), mRNA.
BZW1	1.00789	up	XM_943165.1	0	PREDICTED: Homo sapiens basic leucine zipper and W2 domains 1, transcript variant 7 (BZW1), mRNA.
TMEM194	1.00625	up	NM_015257.1	12	Homo sapiens transmembrane protein 194 (TMEM194), mRNA.
ERI2	1.00609	up	NM_001142725.1	16	Homo sapiens ERI1 exoribonuclease family member 2 (ERI2), transcript variant 1, mRNA.
LOC100131643	1.00309	up	XM_001721342.1	14	PREDICTED: Homo sapiens hypothetical protein LOC100131643 (LOC100131643), mRNA.
LOC649128	1.00309	up	XM_938212.1	0	PREDICTED: Homo sapiens hypothetical protein LOC649128 (LOC649128), mRNA.
MIR98	1.0008	up	NR_029513.1	0	Homo sapiens microRNA 98 (MIR98), microRNA.
ARG1	-1.7583	down	NM_000045.2	6	Homo sapiens arginase, liver (ARG1), mRNA.
CPXM2	-1.58534	down	NM_198148.1	10	Homo sapiens carboxypeptidase X (M14 family), member 2 (CPXM2), mRNA.
LOC440353	-1.5774	down	NR_002603.1	16	Homo sapiens nuclear pore complex interacting protein pseudogene (LOC440353), non-coding RNA.
ALPK1	-1.5557	down	NM_025144.2	4	Homo sapiens alpha-kinase 1 (ALPK1), mRNA.
KIAA0664	-1.51467	down	NM_015229.3	17	Homo sapiens KIAA0664 (KIAA0664), mRNA.
MIR634	-1.5136	down	NR_030364.1	0	Homo sapiens microRNA 634 (MIR634), microRNA.
LOC642446	-1.46829	down	XM_001717781.1	0	PREDICTED: Homo sapiens similar to hCG1795201 (LOC642446), mRNA.
FBXO7	-1.4678	down	NM_012179.3	22	Homo sapiens F-box protein 7 (FBXO7), transcript variant 1, mRNA.
LOC645812	-1.44777	down	XM_928801.1	17	PREDICTED: Homo sapiens similar to wingless-type MMTV integration site family, member 9B precursor (LOC645812), mRNA.
POLR2C	-1.44327	down	NM_032940.2	16	Homo sapiens polymerase (RNA) II (DNA directed) polypeptide C, 33kDa (POLR2C), mRNA.
LOC441124	-1.44061	down	XM_499022.3	1	PREDICTED: Homo sapiens hypothetical LOC441124 (LOC441124), mRNA.
FGL1	-1.43818	down	NM_004467.3	8	Homo sapiens fibrinogen-like 1 (FGL1), transcript variant 1, mRNA.
TMEM120A	-1.43502	down	NM_031925.1	7	Homo sapiens transmembrane protein 120A (TMEM120A), mRNA.
LOC650909	-1.42868	down	XM_939995.2	0	PREDICTED: Homo sapiens similar to activating signal cointegrator 1 complex subunit 3-like 1 (LOC650909), mRNA.
LOC100129101	-1.41209	down	XM_001721125.1	0	PREDICTED: Homo sapiens hypothetical LOC100129101 (LOC100129101), mRNA.
LOC728944	-1.40808	down	XM_001128859.1	2	PREDICTED: Homo sapiens similar to THAP domain-containing protein 4 (LOC728944), mRNA.
PARP12	-1.4033	down	NM_022750.2	7	Homo sapiens poly (ADP-ribose) polymerase family, member 12 (PARP12), mRNA.
SND1	-1.40206	down	NM_014390.2	7	Homo sapiens staphylococcal nuclease and tudor domain containing 1 (SND1), mRNA.
CAMK2B	-1.39679	down	NM_172081.1	7	Homo sapiens calcium/calmodulin-dependent protein kinase (CaM kinase) II beta (CAMK2B), transcript variant 5, mRNA.
LOC100132761	-1.39671	down	XM_001716956.1	13	PREDICTED: Homo sapiens hypothetical protein LOC100132761 (LOC100132761), mRNA.
SCN2B	-1.38065	down	NM_004588.3	11	Homo sapiens sodium channel, voltage-gated, type II, beta (SCN2B), mRNA.
TRRAP	-1.37535	down	NM_003496.1	7	Homo sapiens transformation/transcription domain-associated protein (TRRAP), mRNA.
ARHGEF5	-1.37261	down	NM_005435.3	7	Homo sapiens Rho guanine nucleotide exchange factor (GEF) 5 (ARHGEF5), mRNA.
LOC100131691	-1.36067	down	XM_001718612.1	19	PREDICTED: Homo sapiens hypothetical protein LOC100131691 (LOC100131691), mRNA.
LOC652427	-1.35831	down	XM_945487.1	0	PREDICTED: Homo sapiens hypothetical protein LOC652427 (LOC652427), mRNA.
ZNHIT1	-1.35545	down	NM_006349.2	7	Homo sapiens zinc finger, HIT type 1 (ZNHIT1), mRNA.
TTTY22	-1.35396	down	NR_001539.1	Y	Homo sapiens testis-specific transcript, Y-linked 22 (non-protein coding) (TTTY22), non-coding RNA.
PLXNA3	-1.35134	down	NM_017514.2	X	Homo sapiens plexin A3 (PLXNA3), mRNA.
SPTAN1	-1.34246	down	NM_003127.1	9	Homo sapiens spectrin, alpha, non-erythrocytic 1 (alpha-fodrin) (SPTAN1), mRNA.
AMACR	-1.33407	down	NM_014324.4	5	Homo sapiens alpha-methylacyl-CoA racemase (AMACR), transcript variant 1, mRNA.
MIR609	-1.32643	down	NR_030340.1	0	Homo sapiens microRNA 609 (MIR609), microRNA.
CALN1	-1.32292	down	NM_001017440.1	7	Homo sapiens calneuron 1 (CALN1), transcript variant 2, mRNA.
SLC35C2	-1.30736	down	NM_015945.10	20	Homo sapiens solute carrier family 35, member C2 (SLC35C2), transcript variant 2, mRNA.
PEX16	-1.30576	down	NM_057174.1	11	Homo sapiens peroxisomal biogenesis factor 16 (PEX16), transcript variant 2, mRNA.
ATP6V0A1	-1.30346	down	NM_005177.3	17	Homo sapiens ATPase, H+ transporting, lysosomal V0 subunit a1 (ATP6V0A1), transcript variant 3, mRNA.
DES	-1.29084	down	NM_001927.3	2	Homo sapiens desmin (DES), mRNA.
LHFPL4	-1.28706	down	NM_198560.2	3	Homo sapiens lipoma HMGIC fusion partner-like 4 (LHFPL4), mRNA.
LOC651091	-1.27336	down	XM_944499.2	5	PREDICTED: Homo sapiens hypothetical LOC651091 (LOC651091), mRNA.
MIRLET7I	-1.2631	down	NR_029661.1	0	Homo sapiens microRNA let-7i (MIRLET7I), microRNA.
LILRB3	-1.25011	down	NM_006864.2	19	Homo sapiens leukocyte immunoglobulin-like receptor, subfamily B (with TM and ITIM domains), member 3 (LILRB3), transcript variant 2, mRNA.
ANO9	-1.24485	down	NM_001012302.2	11	Homo sapiens anoctamin 9 (ANO9), mRNA.
FAM78B	-1.23641	down	NM_001017961.2	1	Homo sapiens family with sequence similarity 78, member B (FAM78B), mRNA.
MIR129-2	-1.22914	down	NR_029697.1	0	Homo sapiens microRNA 129-2 (MIR129-2), microRNA.
LOC100133847	-1.22717	down	XR_037463.1	0	PREDICTED: Homo sapiens misc_RNA (LOC100133847), miscRNA.
NEDD4L	-1.21828	down	NM_015277.3	18	Homo sapiens neural precursor cell expressed, developmentally down-regulated 4-like (NEDD4L), mRNA.
COX5A	-1.21063	down	NM_004255.2	15	Homo sapiens cytochrome c oxidase subunit Va (COX5A), nuclear gene encoding mitochondrial protein, mRNA.
LOC100132966	-1.20988	down	XM_001714155.1	1	PREDICTED: Homo sapiens hypothetical protein LOC100132966 (LOC100132966), mRNA.
SLC12A9	-1.20533	down	NM_020246.2	7	Homo sapiens solute carrier family 12 (potassium/chloride transporters), member 9 (SLC12A9), mRNA.
KCNH2	-1.19835	down	NM_172057.1	7	Homo sapiens potassium voltage-gated channel, subfamily H (eag-related), member 2 (KCNH2), transcript variant 3, mRNA.
LOC440558	-1.19394	down	XR_017866.1	10	PREDICTED: Homo sapiens hypothetical LOC440558 (LOC440558), misc RNA.
ZNF677	-1.18836	down	NM_182609.2	19	Homo sapiens zinc finger protein 677 (ZNF677), mRNA.
LOC650296	-1.18742	down	XM_939382.1	0	PREDICTED: Homo sapiens similar to CG30429-PA (LOC650296), mRNA.
EFHD2	-1.18007	down	NM_024329.4	1	Homo sapiens EF-hand domain family, member D2 (EFHD2), mRNA.
FLJ39827	-1.1722	down	NM_152424.1	X	Homo sapiens hypothetical protein FLJ39827 (FLJ39827), mRNA.
LOC100128416	-1.17175	down	XR_037418.1	0	PREDICTED: Homo sapiens misc_RNA (LOC100128416), miscRNA.
AQP9	-1.16577	down	NM_020980.2	15	Homo sapiens aquaporin 9 (AQP9), mRNA.
MSH3	-1.16497	down	NM_002439.2	5	Homo sapiens mutS homolog 3 (E. coli) (MSH3), mRNA.
NBAS	-1.16412	down	NM_015909.2	2	Homo sapiens neuroblastoma amplified sequence (NBAS), mRNA.
LOC440508	-1.16114	down	XM_941901.1	0	PREDICTED: Homo sapiens similar to liver and lymph node sinusoidal endothelial cell C-type lectin; DTTR431, transcript variant 1 (LOC440508), mRNA.
PPPDE2	-1.16101	down	NM_015704.1	22	Homo sapiens PPPDE peptidase domain containing 2 (PPPDE2), mRNA.
SLC25A33	-1.16041	down	NM_032315.2	1	Homo sapiens solute carrier family 25, member 33 (SLC25A33), mRNA.
TMEM88	-1.15822	down	NM_203411.1	17	Homo sapiens transmembrane protein 88 (TMEM88), mRNA.
OR8G1	-1.15263	down	NM_001002905.1	11	Homo sapiens olfactory receptor, family 8, subfamily G, member 1 (OR8G1), mRNA.
ELA2A	-1.14737	down	NM_033440.1	1	Homo sapiens elastase 2A (ELA2A), mRNA.
ENTPD3	-1.14493	down	NM_001248.1	3	Homo sapiens ectonucleoside triphosphate diphosphohydrolase 3 (ENTPD3), mRNA.
GRM2	-1.14413	down	NM_000839.2	3	Homo sapiens glutamate receptor, metabotropic 2 (GRM2), mRNA.
SBDSP	-1.14302	down	NR_001588.1	7	Homo sapiens Shwachman-Bodian-Diamond syndrome pseudogene (SBDSP) on chromosome 7.
P2RY11	-1.1354	down	NM_002566.4	19	Homo sapiens purinergic receptor P2Y, G-protein coupled, 11 (P2RY11), mRNA.
LIPL2	-1.12583	down	XM_937207.1	0	PREDICTED: Homo sapiens lipase-like, ab-hydrolase domain containing 2 (LIPL2), mRNA.
TLX3	-1.12503	down	NM_021025.2	5	Homo sapiens T-cell leukemia homeobox 3 (TLX3), mRNA.
OVOL2	-1.12419	down	NM_021220.2	20	Homo sapiens ovo-like 2 (Drosophila) (OVOL2), mRNA.
LOC645661	-1.12391	down	XM_933035.1	1	PREDICTED: Homo sapiens hypothetical protein LOC645661 (LOC645661), mRNA.
TBC1D28	-1.12195	down	NM_001039397.2	17	Homo sapiens TBC1 domain family, member 28 (TBC1D28), mRNA.
DMD	-1.12075	down	NM_004006.1	X	Homo sapiens dystrophin (DMD), transcript variant Dp427m, mRNA.
ID2B	-1.11543	down	XM_930541.1	3	PREDICTED: Homo sapiens inhibitor of DNA binding 2B, dominant negative helix-loop-helix protein, transcript variant 1 (ID2B), mRNA.
LOC729076	-1.11434	down	XM_001132474.1	6	PREDICTED: Homo sapiens hypothetical LOC729076 (LOC729076), mRNA.
NEUROD6	-1.11188	down	NM_022728.2	7	Homo sapiens neurogenic differentiation 6 (NEUROD6), mRNA.
C21orf24	-1.11065	down	NM_001001789.1	21	Homo sapiens chromosome 21 open reading frame 24 (C21orf24), mRNA.
LOC100130017	-1.10973	down	NR_015446.1	4	Homo sapiens ferritin, light polypeptide pseudogene (LOC100130017), non-coding RNA.
GIP	-1.10626	down	NM_004123.2	17	Homo sapiens gastric inhibitory polypeptide (GIP), mRNA.
LOC388160	-1.10061	down	XM_370894.4	15	PREDICTED: Homo sapiens hypothetical LOC388160 (LOC388160), mRNA.
LOC729978	-1.09942	down	XM_001723016.1	16	PREDICTED: Homo sapiens similar to LOC339047 protein, transcript variant 2 (LOC729978), mRNA.
C7orf41	-1.09738	down	NM_152793.2	7	Homo sapiens chromosome 7 open reading frame 41 (C7orf41), mRNA.
LOC728800	-1.09495	down	XM_001130018.1	0	PREDICTED: Homo sapiens hypothetical LOC728800 (LOC728800), mRNA.
CD3E	-1.09492	down	NM_000733.2	11	Homo sapiens CD3e molecule, epsilon (CD3-TCR complex) (CD3E), mRNA.
LOC649921	-1.08992	down	XM_939001.1	0	PREDICTED: Homo sapiens hypothetical protein LOC649921 (LOC649921), mRNA.
SNORA12	-1.08921	down	NR_002954.1	10	Homo sapiens small nucleolar RNA, H/ACA box 12 (SNORA12), small nucleolar RNA.
SNX22	-1.08643	down	NM_024798.2	15	Homo sapiens sorting nexin 22 (SNX22), mRNA.
TXNL4A	-1.08238	down	NM_006701.2	18	Homo sapiens thioredoxin-like 4A (TXNL4A), mRNA.
LOC100129390	-1.08143	down	XM_001715001.1	13	PREDICTED: Homo sapiens hypothetical LOC100129390 (LOC100129390), mRNA.
LOC100131673	-1.08115	down	XM_001724387.1	0	PREDICTED: Homo sapiens hypothetical LOC100131673 (LOC100131673), mRNA.
TRIM9	-1.0697	down	NM_015163.4	14	Homo sapiens tripartite motif-containing 9 (TRIM9), transcript variant 1, mRNA.
C2orf3	-1.06805	down	NM_003203.3	2	Homo sapiens chromosome 2 open reading frame 3 (C2orf3), mRNA.
TOM1L2	-1.06753	down	NM_001082968.1	17	Homo sapiens target of myb1-like 2 (chicken) (TOM1L2), transcript variant 3, mRNA.
LOC100133795	-1.06638	down	XR_037082.1	0	PREDICTED: Homo sapiens misc_RNA (LOC100133795), miscRNA.
STRN	-1.06519	down	NM_003162.2	2	Homo sapiens striatin, calmodulin binding protein (STRN), mRNA.
LOC100129381	-1.06214	down	XR_037820.1	1	PREDICTED: Homo sapiens misc_RNA (LOC100129381), miscRNA.
EMX2OS	-1.06136	down	NR_002791.2	10	Homo sapiens EMX2 opposite strand (non-protein coding) (EMX2OS), non-coding RNA.
RFX6	-1.05972	down	NM_173560.1	6	Homo sapiens regulatory factor X, 6 (RFX6), mRNA.
OR4D10	-1.05892	down	NM_001004705.1	11	Homo sapiens olfactory receptor, family 4, subfamily D, member 10 (OR4D10), mRNA.
MOSPD3	-1.05477	down	NM_001040097.1	7	Homo sapiens motile sperm domain containing 3 (MOSPD3), transcript variant 2, mRNA.
LOC100129427	-1.05171	down	XM_001714883.1	7	PREDICTED: Homo sapiens hypothetical protein LOC100129427 (LOC100129427), mRNA.
C7orf59	-1.05054	down	NM_001008395.2	7	Homo sapiens chromosome 7 open reading frame 59 (C7orf59), mRNA.
AQP12A	-1.04785	down	NM_198998.1	2	Homo sapiens aquaporin 12A (AQP12A), mRNA.
LOC646146	-1.04461	down	XM_929109.1	15	PREDICTED: Homo sapiens similar to Golgi autoantigen, golgin subfamily a, 2 (LOC646146), mRNA.
STAT6	-1.04096	down	NM_003153.3	12	Homo sapiens signal transducer and activator of transcription 6, interleukin-4 induced (STAT6), mRNA.
GLTSCR2	-1.04015	down	NM_015710.3	19	Homo sapiens glioma tumor suppressor candidate region gene 2 (GLTSCR2), mRNA.
SERPINB13	-1.03949	down	NM_012397.2	18	Homo sapiens serpin peptidase inhibitor, clade B (ovalbumin), member 13 (SERPINB13), mRNA.
MEPCE	-1.03931	down	NM_019606.4	7	Homo sapiens methylphosphate capping enzyme (MEPCE), mRNA.
C7orf54	-1.03881	down	NM_014411.2	7	Homo sapiens chromosome 7 open reading frame 54 (C7orf54), mRNA.
LOC100132247	-1.0388	down	NM_001135865.1	16	Homo sapiens similar to Uncharacterized protein KIAA0220 (LOC100132247), mRNA.
LOC389102	-1.03293	down	XR_017779.1	0	PREDICTED: Homo sapiens similar to YPLR6490 (LOC389102), miscRNA.
LOC100133649	-1.03288	down	XM_001725102.1	0	PREDICTED: Homo sapiens hypothetical protein LOC100133649 (LOC100133649), mRNA.
RPL7L1	-1.02959	down	NM_198486.2	6	Homo sapiens ribosomal protein L7-like 1 (RPL7L1), mRNA.
KIAA1409	-1.02734	down	NM_020818.3	14	Homo sapiens KIAA1409 (KIAA1409), mRNA.
DHX16	-1.02682	down	NM_003587.3	6	Homo sapiens DEAH (Asp-Glu-Ala-His) box polypeptide 16 (DHX16), mRNA.
EPB41L3	-1.02657	down	NM_012307.2	18	Homo sapiens erythrocyte membrane protein band 4.1-like 3 (EPB41L3), mRNA.
GIF	-1.02493	down	NM_005142.2	11	Homo sapiens gastric intrinsic factor (vitamin B synthesis) (GIF), mRNA.
MEFV	-1.02486	down	NM_000243.1	16	Homo sapiens Mediterranean fever (MEFV), mRNA.
LOC648699	-1.02374	down	XM_943430.1	0	PREDICTED: Homo sapiens hypothetical protein LOC648699 (LOC648699), mRNA.
FAM65A	-1.02078	down	NM_024519.2	16	Homo sapiens family with sequence similarity 65, member A (FAM65A), mRNA.
LOC644686	-1.02065	down	XM_942191.2	0	PREDICTED: Homo sapiens hypothetical LOC644686 (LOC644686), mRNA.
LOC643850	-1.01427	down	XM_927124.1	12	PREDICTED: Homo sapiens hypothetical protein LOC643850 (LOC643850), mRNA.
PMCHL1	-1.01183	down	XR_017995.1	0	PREDICTED: Homo sapiens pro-melanin-concentrating hormone-like 1 (PMCHL1), misc RNA.
FTHL11	-1.0102	down	NR_002204.1	8	Homo sapiens ferritin, heavy polypeptide-like 11 (FTHL11) on chromosome 8.
LOC257039	-1.0102	down	XM_940826.3	0	PREDICTED: Homo sapiens similar to hCG2040268 (LOC257039), mRNA.
TRIM43	-1.00719	down	NM_138800.1	2	Homo sapiens tripartite motif-containing 43 (TRIM43), mRNA.
PTPN5	-1.0061	down	NM_001039970.1	11	Homo sapiens protein tyrosine phosphatase, non-receptor type 5 (striatum-enriched) (PTPN5), transcript variant 3, mRNA.
RNF186	-1.0031	down	NM_019062.1	1	Homo sapiens ring finger protein 186 (RNF186), mRNA.

## Sheet: TableS2
Table S2. Primers sequence of reverse transcription polymerase chain reaction. Primers of up-regulated CDC2 gene and down-regulated ARG1 genes in CD133+ cells are listed.
Gene	Primers
CDC2 forward	TAA GCC GGG ATC TAC CAT AC
CDC2 reverse	TTT CAT GGC TAC CAC TTG AC
ARG1 forward	CAG GGC TAC TCT CAG GAT TA
ARG1 reverse	CGA GCA AGT CCG AAA CAA
GAPDH forward.	GAA GGT GAA GGT CGG AGT C
GAPDH reverse	GAA GAT GGT GAT GGG ATT TC

## Sheet: TableS3
Table S3. GO categories enriched with CD133 signature genes. The GO terms substantially enriched (P < 0.01; Fisher's exact test) are listed for their categories (whether enriched in CD133+ up- or down-regulated genes). The number of genes in GO terms are Gene Size and the overlapping CD133 signature genes are DEG. Significance from Fisher's exact test is P value.
Categories	GO functions	DEG	Gene size	P value
Up	GO_CONDENSED_CHROMOSOME_CENTROMERIC_REGION	8	102	3.47018e-06
	GO_NUCLEAR_CHROMOSOME_SEGREGATION	11	228	6.17151e-06
	GO_ORGANELLE_FISSION	16	496	9.08289e-06
	GO_CONDENSED_CHROMOSOME	10	195	9.67047e-06
	GO_KINETOCHORE	8	120	1.16177e-05
	GO_CHROMOSOME_CENTROMERIC_REGION	9	174	2.54069e-05
	GO_SISTER_CHROMATID_SEGREGATION	9	176	2.78053e-05
	GO_CHROMOSOME_SEGREGATION	11	272	3.20141e-05
	GO_CELL_DIVISION	14	460	6.29693e-05
	GO_MITOTIC_NUCLEAR_DIVISION	12	361	9.34353e-05
	GO_CENTROSOME	13	487	0.000412109
	GO_SISTER_CHROMATID_COHESION	6	111	0.000463741
	GO_MITOTIC_CELL_CYCLE	17	766	0.000472142
	GO_CELL_CYCLE_PROCESS	21	1081	0.000597962
	GO_CHROMOSOMAL_REGION	10	330	0.000739116
	GO_SPINDLE_POLE	6	126	0.000904714
	GO_MEIOTIC_CHROMOSOME_SEGREGATION	4	65	0.00263713
	GO_CELL_CYCLE	22	1316	0.00301612
	GO_MICROTUBULE_ORGANIZING_CENTER	13	623	0.00372361
	GO_REGULATION_OF_ATTACHMENT_OF_SPINDLE_MICROTUBULES_TO_KINETOCHORE	2	11	0.00406448
	GO_MEIOTIC_CHROMOSOME_SEPARATION	2	12	0.0048491
	GO_REGULATION_OF_MITOPHAGY	3	42	0.00607303
	GO_MEIOTIC_CELL_CYCLE	6	186	0.00631641
	GO_ATTACHMENT_OF_SPINDLE_MICROTUBULES_TO_KINETOCHORE	2	14	0.00660867
	GO_REGULATION_OF_CHROMOSOME_SEGREGATION	4	85	0.00688186
	GO_CONDENSED_NUCLEAR_CHROMOSOME	4	85	0.00688186
	GO_NUCLEOID	3	45	0.00736303
	GO_CELL_CYCLE_G2_M_PHASE_TRANSITION	5	138	0.0077261
	GO_CHROMOSOME_ORGANIZATION	17	1009	0.00828691
Down	GO_CARDIAC_MUSCLE_CELL_ACTION_POTENTIAL	4	37	9.25056e-05
	GO_ACTIN_MEDIATED_CELL_CONTRACTION	5	74	0.000116501
	GO_ACTIN_FILAMENT_BASED_MOVEMENT	5	93	0.00034092
	GO_CARDIAC_MUSCLE_CELL_CONTRACTION	3	29	0.000847319
	GO_REGULATION_OF_SODIUM_ION_TRANSMEMBRANE_TRANSPORTER_ACTIVITY	3	38	0.00187524
	GO_HEART_PROCESS	4	85	0.00223478
	GO_PYRIMIDINE_CONTAINING_COMPOUND_TRANSMEMBRANE_TRANSPORT	2	13	0.00307353
	GO_ACTION_POTENTIAL	4	94	0.00321949
	GO_REGULATION_OF_SODIUM_ION_TRANSMEMBRANE_TRANSPORT	3	48	0.00366881
	GO_STRIATED_MUSCLE_CONTRACTION	4	99	0.00387745
	GO_STRUCTURAL_CONSTITUENT_OF_CYTOSKELETON	4	100	0.00401916
	GO_VENTRICULAR_CARDIAC_MUSCLE_CELL_ACTION_POTENTIAL	2	15	0.00410269
	GO_NEGATIVE_REGULATION_OF_POTASSIUM_ION_TRANSMEMBRANE_TRANSPORT	2	21	0.0080007
	GO_INO80_TYPE_COMPLEX	2	21	0.0080007
	GO_ACTIN_FILAMENT_BASED_PROCESS	8	450	0.00883757

## Sheet: TableS4
Table S4. Correlation of CD133 signature and clinicopathological features in GC. A total of 34 features were evaluated with CD133 signature as available in TCGA consortium. The types of statistical tests, significance level and the classes used for the tests are listed.
Clinicopathological features	Test	P value	Class
Lauren Class	U test	3.322e-13	Diffuse, Intestinal
Intestinal Type Subclass	H test	0.8466	Mucinous, Papillary, Tubular
Pathologic T	H test	0.209	T1, T2, T3, T4
Pathologic N	H test	0.02803	N0, N1, N2, N3
Pathologic M	U test	0.06345	M0, M1
TNM Stage	H test	0.002544	Stage I, Stage II, Stage III, Stage IV
Anatomic Region	H test	0.1549	Antrum, Fundus/Body, GEJ/Cardia
Age at Initial Diagnosis	Spearman	0.3913	Age
Gender	U test	0.1009	Male, Female
Race	H test	0.2569	Asian, Black/African-American, White
Molecular Subtype	H test	< 2.2e-16	CIN, EBV, GS, MSI
Total Mutation Rate	Spearman	< 2.2e-16	Mutation abundance
Hypermutated	U test	1.988e-05	0,1 (absence:0, presence:1)
MLH1 Epigenetically Silenced	U test	4.716e-07	0,1
CDKN2A Epigenetically Silenced	U test	0.0002377	0,1
MSI status	H test	2.252e-07	MSI-H, MSI-L, MSS
EBV positive	U test	0.2368	0,1
TP53 mutation	U test	0.03147	0,1
PIK3CA mutation	U test	0.07737	0,1
KRAS mutation	U test	0.02532	0,1
ARID1A mutation	U test	0.0007206	0,1
RHOA mutation	U test	0.02196	0,1
ARHGAP26-ARHGAP6-CLDN18 Rearrangement	U test	0.01136	0,1
MET Skipped Exon 2	U test	0.9785	0,1
MET Skipped Exons 18 and 19	U test	0.1423	0,1
ABSOLUTE Ploidy	Spearman	0.7508	Ploidy
ABSOLUTE Purity	Spearman	2.809e-06	Purity
Estimated Leukocyte Percentage	Spearman	4.536e-08	Leukocyte Percent
Gene Expression Cluster	H test	< 2.2e-16	C1, C2, C3, C4
MicroRNA Expression Cluster	H test	< 2.2e-16	C1, C2, C3, C4
Copy Number Cluster	U test	0.1476	Low, High
Methylation Cluster	H test	7.881e-08	C1, C2, C3, C4
CIMP Category	H test	1.972e-08	CIMP, EBV-CIMP, other

## Sheet: TableS5
Table S5. CIS signature. 36 genes were selected as those appeared at least twice in three CD133/stemness-related signatures.
Gene	CD133-up (GC)	CD133-up (GBM)	ESC
PROM1	1	1	1
CDC2	1	0	1
SGOL1	1	1	0
TOP2A	1	1	0
CENPK	1	1	0
HMMR	1	0	1
BUB3	1	0	1
KNTC1	1	1	0
USO1	1	0	1
KIAA0101	1	1	0
NEK2	1	1	0
MELK	1	1	0
CCNB1	1	0	1
RAD51AP1	1	0	1
KIF15	1	1	0
NUP107	1	0	1
TIA1	1	0	1
KPNA2	1	0	1
DEK	1	0	1
OIP5	1	0	1
ARHGAP11A	1	1	0
BIRC5	0	1	1
DHFR	0	1	1
ECT2	0	1	1
GINS2	0	1	1
GMNN	0	1	1
KIF2C	0	1	1
KIF4A	0	1	1
LOC91431	0	1	1
MCM2	0	1	1
MCM3	0	1	1
NCAPH	0	1	1
NMU	0	1	1
PRIM1	0	1	1
PTTG1	0	1	1
RRM2	0	1	1
